# Supplementary material for: Chromosome-scale reference genome of an ancient landrace: unveiling the genetic basis of seed weight in the food legume crop pigeonpea (Cajanus cajan)
Source: Hortic Res. 2024 Jul 30;11(9):uhae201. doi: 10.1093/hr/uhae201 (PMC11387010; doi:10.1093/hr/uhae201)
Supplement: Web_Material_uhae201 [file web_material_uhae201.zip]

Archive with 19 entries (19 files):
- Figure S1.pdf
- Figure S2.pdf
- Figure S3.pdf
- Figure S4.pdf
- Figure S5.pdf
- Figure S6.pdf
- Figure S7.pdf
- Figure S8.pdf
- Figure S9.pdf
- Figure S10.pdf
- Figure S11.pdf
- Figure S12.pdf
- Figure S13.pdf
- Figure S14.pdf
- Figure S15.pdf
- Figure S16.pdf
- Figure S17.pdf
- Supplementary information.docx
- Supplementary Tables.xlsx
