# Supplementary material for: Chromosome-scale reference genome of an ancient landrace: unveiling the genetic basis of seed weight in the food legume crop pigeonpea (Cajanus cajan)
Source: Hortic Res. 2024 Jul 30;11(9):uhae201. doi: 10.1093/hr/uhae201 (PMC11387010; doi:10.1093/hr/uhae201)
Supplement: Web_Material_uhae201 [file web_material_uhae201.zip › Supplementary Tables.xlsx]

## Sheet: S1
Table S1. NGS data of C.cajan 'D30' genome.
Sample	Clean reads	Clean bases (bp)	Read length (bp)	Q20 (%)	Q30 (%)	GC (%)
D30_NGS	273856236	41078435400	150	95.02	89.29	36.63

## Sheet: S2
Table S2. PacBio HiFi sequencing data of C.cajan 'D30' genome.
	Rawdata reads count	Rawdata Base count	CCS reads count	CCS base count	CCS Percent (%)	CCS N50 (bp)
D30_HiFi	31607640	414872632504	1888224	27443792343	33.96	14881

## Sheet: S3
Table S3. Hi-C sequencing data of C.cajan 'D30' genome.
Sample	Clean reads	Clean bases (bp)	Read length (bp)	Q20 (%)	Q30 (%)	GC (%)
D30_HiC	676782198	101517329700	150	94.47	88	37.35

## Sheet: S4
Table S4. BUSCO evaluation of assembled 'D30' genome.
	CcD30
Type	Number	Percentage(%)
Complete BUSCOs	1602	99.2
Complete and single-copy BUSCOs	1540	95.4
Complete and duplicated BUSCOs	62	3.8
Fragmented BUSCOs	6	0.4
Missing BUSCOs	6	0.4
Total BUSCO groups searched	1614	-
Lineage dataset used : embryophyta_odb10

## Sheet: S5
Table S5. Statistical and comparative analysis of repeat elements of four studied species.
Type	Cajanus cajan 'D30'	Cajanus cajan 'Asha'	Glycine max	Phaseolus vulgaris	Medicago truncatula
Repeat element (Mb / %)	431.37 (53.02)	293.11 (49.28)	53.145 (52.52)	288.30 (53.66)	172.97 (42.00)
LTR summary (Mb / %)	372.76 (45.82)	246.50 (41.44)	401.77 (39.71)	218.11 (40.60)	74.92 (18.19)
LTR/Gypsy (Mb / %)	299.56 (36.82)	166.02 (27.91)	285.56 (28.22)	145.93 (27.16)	38.66 (9.39)
LTR/Copia (Mb / %)	68.68 (8.44)	66.38 (11.16)	108.42 (10.72	66.10 (12.30)	25.64 (6.23)
DNA (Mb / %)	39.90 (4.90)	30.43 (5.12)	69.14 (6.83)	19.35 (3.60)	44.90 (10.90
LINE (Mb / %)	4.83 (0.59)	7.54 (1.27)	17.06 (1.69)	13.50 (2.51)	19.09 (4.64)
SINE (Mb / %)	0.95 (0.12)	0.21 (0.04)	0.34 (0.03)	0.11 (0.02)	1.14 (0.28)

## Sheet: S6
Table S6. RNA-seq data from roots, stems, buds, leaves, pods, and seeds of 'D30'.
Sample	Clean Reads	Clean Base (bp)	Read Length (bp)	Q20 (%)	GC (%)
Root	46715740	7007361000	150	95.12	45.13
Stem	46843950	7026592500	150	96.87	44
Bud	48112764	7216914600	150	96.85	44.96
Leaf	46266120	6939918000	150	96.71	44.31
Pod	47346408	7101961200	150	97.11	42.96
Seed	46249550	6937432500	150	96.97	44.38

## Sheet: S7
Table S7. Characters of protein-coding genes predicted in the 'D30' genome.
Type		Gene number	Gene length (bp)	Cds length (bp)	Exon number	Exon length (bp)	Intron length (bp)
De novo	AUGUSTUS	43383	3021.17	1141.73	4.51	252.95	534.88
	SNAP	36739	19499.6	570.98	3.75	152.25	688.4
Homolog	A. thaliana	39290	2217.86	843.98	3.32	254.31	592.53
	L. albus	13361	2334.11	790.89	3.3	239.61	670.75
	M. truncatula	50195	2161.63	783.68	3.34	234.67	589.01
	P. vulgaris	50588	2099.27	775.89	3.24	239.53	590.99
	C. cajan 'Asha'	80887	1558.7	573.74	2.7	212.51	579.45
	V. vinifera	42509	2360.03	806.28	3.28	245.79	681.35
	G. max	49828	3075.08	1012.94	3.14	322.39	962.75
RNA	RNA-seq	34353	7788.99	1407.3	6.35	221.61	748.95
	PacBio	23633	3575.68	1276.84	4.07	314.07	749.91
EVM	Final gene set	37977	3552.05	1123.5	4.97	226.14	606.24

## Sheet: S8
Table S8. BUSCO evaluation of protein-coding genes predicted in the 'D30' genome.
	D30 gene set
Type	Number	Percentage(%)
Complete BUSCOs	1576	97.6
Complete and single-copy BUSCOs	1516	93.9
Complete and duplicated BUSCOs	60	3.7
Fragmented BUSCOs	22	1.4
Missing BUSCOs	16	1
Total BUSCO groups searched	1614	-
Lineage dataset used : embryophyta_odb10

## Sheet: S9
Table S9. Gene functional annotation of protein-coding genes.
Type		Number	Annotation ratio (%)
Total genes		37977	-
databases	Nr	35375	93.15
	Swiss-prot	23728	62.48
	KEGG	24897	65.56
	KOG	23052	60.7
	TrEMBL	34784	91.59
	Interpro	30357	79.94
	GO	24890	65.54
Overall		35465	93.39

## Sheet: S10
Table S10. Characters of non-coding RNA in the 'D30' genome.
Type		Copy	Average length(bp)	Total length(bp)	Percentage of genome (%)
miRNA		174	108	18792	0.002336
tRNA		3035	76.058	230836	0.028696
rRNA	rRNA	5645	372.892	2104975	0.261673
	18S	918	1593.48	1462818	0.181845
	28S	3202	137.884	441506	0.054884
	5.8S	807	168.656	136105	0.016919
	5S	718	89.8969	64546	0.008024
snRNA	snRNA	931	111.493	103800	0.012904
	CD-box	753	103.49	77928	0.009687
	HACA-box	57	130.825	7457	0.000927
	splicing	121	152.19	18415	0.002289

[truncated: 11 more sheets: S11, S12, S13, S14, S15, S16, S17, S18, S19, S20, S21]
